# Supplementary material for: Tetraspanin CD82 Correlates with and May Regulate S100A7 Expression in Oral Cancer
Source: Int J Mol Sci. 2024 Feb 24;25(5):2659. doi: 10.3390/ijms25052659 (PMC10932236; doi:10.3390/ijms25052659)
Supplement: Supplementary file 1 [file ijms-25-02659-s001.zip]

Archive with 1 entries (1 files):
- ijms-2859011-supplementary.pdf
